# Supplementary material for: Targeting BET Proteins Decreases Hyaluronidase-1 in Pancreatic Cancer
Source: Cells. 2023 May 27;12(11):1490. doi: 10.3390/cells12111490 (PMC10253193; doi:10.3390/cells12111490)
Supplement: Supplementary file 1 [file cells-12-01490-s001.zip]

Archive with 1 entries (1 files):
- cells-2346542-supplementary.pdf
